# Supplementary material for: Cell wall components of gut commensal bacteria stimulate peritrophic matrix formation in malaria vector mosquitoes through activation of the IMD pathway
Source: PLoS Biol. 2025 Jan 6;23(1):e3002967. doi: 10.1371/journal.pbio.3002967 (PMC11703001; doi:10.1371/journal.pbio.3002967)
Supplement: S1 Data — (XLSX) [file pbio.3002967.s006.xlsx]

## Sheet: Fig 1
Fig 1B				Fig 1C								Fig 1D
CFU				Replicate 1								Per1/Actin
Normal	Abx	Enterobacteria sp	Supernatant	Per1-24 hr				Per1-45 hr				Normal	Abx	Pellets	Supernatant
36440000	240	25600000	400	Normal	Abx	Pellets	Supernatant	Normal	Abx	Pellets	Supernatant	1.5353	0.756506	1.79565	0.605381
26000000	190	31680000	100	0.783062	0.181394	1.05497	0.333833	0.95823	0.111757	0.805772	0.097967	0.849692	0.55737	1.2618	1.02734
34760000	10	29000000	200	1.63263	0.15148	0.905759	0.12304	0.668242	0.187953	0.757041	0.027555	0.910816	0.224626	1.0932	0.300791
13100000	370	24320000	700	0.720564	0.195766	0.538568	0.176434	0.794679	0.14443	0.925589	0.065537	0.923392	0.137165	1.29192	0.213314
12500000	260	15800000	0	1.29882	0.178897	0.810677	0.234425	0.998921	0.146446	0.721186	0.087683	1.17298	0.575649	2.17156	0.409675
				0.850982	0.211276	0.710644	0.106373	1.11608	0.16137	1.01991	0.047315
				0.931224	0.168078	1.2633	0.465612	1.17972	0.116503	0.811377	0.172952
				0.912059	0.12304	0.631651	0.258314	1.43241	0.143432	0.985169	0.127489
				0.553709	0.187791	0.676987	0.229601	0.851716	0.117314	1.00587	0.125734
				1.31695	0.060254	1.45115	0.215715		0.069755	1.03415	0.087077
						0.95079				0.218915	0.167061
				Replicate 2
				Per1-24 hr				Per1-45 hr
				Normal	Abx	Pellets	Supernatant	Normal	Abx	Pellets	Supernatant
				0.542727	0.34444	1.03582	0.250095	2.13311	0.134731	1.54936	0.389256
				0.540457	0.406006	0.375691	0.474404	0.653416	0.405331	1.99397	0.484656
				1.38458	0.331322	2.27336	0.271638	0.335587	0.390058	0.501779	0.291656
				1.9508	0.246997	0.369178	0.406873	0.733083	0.47018	1.94733	0.402072
				0.567763	0.24852	0.497546	0.224332	0.631459	0.484842	3.06394	0.185993
				0.524565	0.596105	0.377153	0.308984	0.550067	0.500566	2.66677	0.340566
				1.51886	0.371925	0.390826	0.42785	0.909061	0.313993	1.95508	0.128884
				1.31739	0.287519	1.31841	0.26272	0.479149	0.224753	0.482147	0.157778
				0.498107	0.406523	3.31949	0.498465	1.34592	0.480542	2.01363	0.260818
				1.15476	0.322104		0.43597	2.22915	0.398223	0.448944	0.281391

## Sheet: Fig 2
Fig 2C								Fig 2D								Fig 2E								Fig 2F						Fig 2G
Replicate 1								Replicate 1								Replicate 1								Replicate 1						Per1/Actin
Per1-24 hr				Per1-45 hr				Per1-24 hr				Per1-45 hr				Per1-24 hr				Per1-45 hr				Per1-24 hr			Per1-45 hr			Normal	Abx	PGNs+LPS
Abx	75μg/ml DAP-PGN	150μg/ml DAP-PGN	300μg/ml DAP-PGN	Abx	75μg/ml DAP-PGN	150μg/ml DAP-PGN	300μg/ml DAP-PGN	Abx	75μg/ml Lys-PGN	150μg/ml Lys-PGN	300μg/ml Lys-PGN	Abx	75μg/ml Lys-PGN	150μg/ml Lys-PGN	300μg/ml Lys-PGN	Abx	0.5mg/ml LPS	1mg/ml LPS	2mg/ml LPS	Abx	0.5mg/ml LPS	1mg/ml LPS	2mg/ml LPS	Normal	Abx	PGNs+LPS	Normal	Abx	PGNs+LPS	1.60825	0.44402	1.78566
0.53898	1.96479	1.45496	2.33444	0.945464	2.03273	2.13146	1.37798	0.562414	1.69315	2.84752	2.29693	0.889548	0.889548	0.555225	1.08008	0.975638	1.33276	1.60705	3.08318	0.605478	1.29787	2.1084	1.84823	0.772931	0.581726	0.614894	0.548629	0.612976	1.26042	0.825221	0.337477	0.900585
1.43697	1.71218	2.30601	2.39434	0.909839	3.76813	3.0914	2.54861	1.68145	2.47891	3.03081	3.73137	0.993881	0.400853	0.566892	0.801706	0.929429	2.4023	1.77082	1.75859	1.06153	1.12986	1.83546	1.56498	0.573717	0.258531	1.35511	1.29585	0.522645	1.13595	1.14884	0.580997	2.43345
0.916676	1.49295	2.797	1.49599	1.09673	1.65887	4.54111	2.39804	1.53656	1.77732	2.14311	2.04161	1.19015	0.301691	1.36712	0.796168	1.31441	1.25216	1.79554	5.33104	0.930543	1.37187	2.37207	1.19428	1.04132	0.368162	1.29093	1.93711	0.694431	1.09726	2.87041	0.68112	1.54367
1.04665	2.72297	2.51235	3.34761	1.13093	1.75568	3.45769	2.54266	0.2316	1.93148	1.56885	2.44478	1.6715	0.536312	0.993881	1.42518	0.904014	2.16508	1.62949	2.66552	0.725047	0.976807	1.62017	1.92672	1.41266	0.370722	0.527927	0.694431	0.68014	1.18419
0.724669	2.56976	1.93337	2.15741	1.16761	1.64001	1.91431	1.67788	1.10168	7.20853	3.45744	2.37793	1.27557	1.84184	0.578803	1.70662	0.776155	1.97851	1.7224	2.52174	1.18603	2.1084	1.67731	2.02251	0.772931	0.517063	1.02698	0.630209	0.319503	2.30362
2.08028	2.32062	2.38938	2.69126	0.732411	2.42669	3.54693	4.14821	1.0279	2.41112	3.11602	3.0945	1.03609	0.901966	0.660278	1.33899	1.17643	1.69868	2.13527	1.9378	1.35298	1.26238	1.60898	1.38141	1.04132	0.279014	1.46247	0.885094	0.458153	1.01671
0.77092	1.26602	2.29198	2.32003	0.524254	1.3355	2.51318	2.54471	0.85839	2.71266	2.5486	2.60215	0.785207	3.09759	0.818551	0.395334	0.879294	1.95128	2.4023	2.91686	1.3624	1.3069	1.16971	1.49086	0.331806	0.45326	0.746602	0.860891	0.203613	1.61765
1.13849	1.20819	2.60016	3.17347	1.1209	1.73929	1.82855	2.54164		2.37793	1.72872	2.76965	0.595076	1.59234	0.901966	2.60475	0.843475	1.48908	1.03844	1.97851	0.750615	1.34364	2.33941	1.38141	2.6915	0.469244	0.772931	0.759912	0.43344	0.643451
0.495915	1.57377	2.22615	1.08559	1.16634	1.84869	2.95247	2.42755		0.320791	5.02703	1.42376	0.562976	0.620346	1.30237	2.44722	1.20115	2.43584		3.21411	1.02537	0.892637	1.4007	1.48056	0.320503	0.353164	0.687014	1.57342	0.421587	1.13595
0.850445	1.23692	2.53779	3.02811	1.20553	2.93808	1.3457	2.57825		3.15952	3.29369			0.763735				1.59595				1.16163	1.47034		1.04132	0.44702	1.17969	0.814453	0.689634	0.630209
Replicate 2								Replicate 2								Replicate 2								Replicate 2
Per1-24 hr				Per1-45 hr				Per1-24 hr				Per1-45 hr				Per1-24 hr				Per1-45 hr				Per1-24h hr			Per1-45h hr
Abx	75μg/ml DAP-PGN	150μg/ml DAP-PGN	300μg/ml DAP-PGN	Abx	75μg/ml DAP-PGN	150μg/ml DAP-PGN	300μg/ml DAP-PGN	Abx	75ug/ml Lys-PGN	150ug/ml Lys-PGN	300ug/ml Lys-PGN	Abx	75ug/ml Lys-PGN	150ug/ml Lys-PGN	300ug/ml Lys-PGN	Abx	0.5mg/ml LPS	1mg/ml LPS	2mg/ml LPS	Abx	0.5mg/ml LPS	1mg/ml LPS	2mg/ml LPS	Normal	Abx	PGNs+LPS	Normal	Abx	PGNs+LPS
1.08558	5.12825	7.56042	4.16543	0.747643	1.63628	2.05683	3.65901	1.00983	1.46031	1.31347	1.78494	0.542379	0.496427	0.851429	0.653993	1.08025	1.27891	1.38599	1.49104	1.02251	0.974421	1.7428	1.05268	0.882763	0.420163	0.520603	1.14297	0.581894	1.0791
1.22134	4.95356	6.81383	5.53455	1.40485	1.70577	1.43437	2.62343	0.909064	1.76444	0.886069	1.7264	1.05941	1.39403	0.8759	0.739211	1.11388	1.48804	1.94553	2.76287	0.789343	1.25001	1.10097	1.05893	0.748023	0.271544	0.522873	0.747243	0.714706	1.09836
1.40295	4.31233	5.27243	6.27	1.07954	1.86661	1.85372	3.41398	0.838634	2.02426	0.951776	1.19093	1.3616	0.501406	1.06815	0.613774	1.24726	1.53312	1.31554	2.21693	1.18439	1.13925	1.24178	0.749107	1.04407	0.236792	0.42726	1.03077	0.562721	0.87481
1.23839	4.37253	2.90486	4.19441	0.752843	1.87959	2.41232	2.71594	1.25446	2.08099	1.04285	1.66265	0.821664	1.15625	1.15335	1.49569	0.194223	1.93663	1.85885	1.0931	1.43264	2.06762	1.5647	0.563732	1.17368	0.214029	0.556798	1.22186	0.81326	1.14419
0.726214	4.37253	2.94541	3.96815	1.02131	2.11465	3.34133	3.68446	0.905717	0.83063	1.47546	1.69431	1.17549	1.08446	0.592063	0.556514	1.85458	0.851061	1.53605	1.92538	0.96673	0.918965	1.54518	0.764619	1.07249	0.305572	0.43507	0.696681	0.595106	1.72503
0.706356	3.91352	3.52706	2.94541	1.07954	1.80303	3.22751	3.73589	0.809926	1.58509	1.48475	2.52756	0.971693	0.848266	0.6297	0.576409	0.93964	0.93745	2.81413	1.56931	0.654401	1.31806	1.03773	1.02065	1.41364	0.307446	0.380517	0.983555	0.887482	1.06918
0.887899	3.29087	1.5675	2.88479	0.768662	1.63628	2.41232	3.48571	0.71238	0.683025	1.24137	2.99377	1.21378	0.627635	1.15003	0.886219	0.703982	1.06087	2.0802	1.51333	0.921641	0.733717	0.881005	0.577592	0.753809	0.301843	0.376963	1.10286	0.766813	1.36838
0.731265	3.11335	2.34318	3.80651	1.2315	1.72958	0.801304	3.1198	0.608942		1.81618	4.7817	1.18376	1.09923	0.745113	0.618112	1.33528	0.929091	0.960889	2.42665	0.835057	0.671485	1.32514	0.665167	1.1606	0.305362	0.529744	0.911801	0.515647	1.12699
	4.34232	4.40294	4.19441	0.914098	1.86661	2.1741		1.44294		1.36385	2.02966	1.13065	0.522432	1.00001	0.663549	0.530911	1.13087	1.80474	2.25971	1.15689	0.841456	1.14327	1.09087	0.304481	0.25396	0.35297	1.01122	0.601534	1.05121
	3.65144	4.19441			2.39566	1.59154		1.50811		1.10884	1.24229	0.539575	0.864255				1.45626		1.34691	1.0364	1.00688	1.33816	1.08657	1.44644	0.211589	0.349924	1.15104	0.576185	1.21954

## Sheet: Fig 3
Fig 3B			Fig 3C
Replicate 1			Per1/Actin
Per1			Normal	Abx	PGNs+LPS
Normal	Abx	PGNs+LPS	1.0268	0.682285	0.848339
1.50058	0.534227	1.7845	1.23089	0.773647	1.25672
1.27945	0.380383	1.05374	0.862302	0.57117	0.818697
0.898458	0.402071	0.676201	0.830041	0.512248	2.29569
0.609426	0.298442	0.468306
1.1531	0.523232	1.05374
0.771385	0.364887	1.53211
0.787593	0.541684	0.729775
	0.443044	1.06845
Replicate 2
Per1
Normal	Abx	PGNs+LPS
0.759686	0.439198	0.489543
0.905726	0.276286	0.894288
1.09405	0.40463	0.706997
0.912727	0.45202	0.560714
0.929329	0.356273	0.606714
0.596844	0.421157	0.78262
1.08684	0.507258	0.673939
1.22815	0.359973	1.02207
1.15766	0.21771	0.555008
1.329	0.29834	0.612169

## Sheet: Fig 4
Fig 4A												Fig 4B		Fig 4C				Fig 4D		Fig 4E		Fig 4F		Fig 4G		Fig 4H
Replicate 1												Per1/Actin		Replicate 1				Replicate 1		Per1/Actin		Replicate 1		Per1/Actin		Replicate 1
Pgrp-lc		Pgrp-s1		Per1		Cec3		Gam		Def		dsGFP	dsLC/S1	Rel1		Rel2		Per1		dsGFP	dsRel1/Rel2	Per1		dsGFP	dsRel1/Rel2	16S rRNA
dsGFP	dsLC/S1	dsGFP	dsLC/S1	dsGFP	dsLC/S1	dsGFP	dsLC/S1	dsGFP	dsLC/S1	dsGFP	dsLC/S1	1.08015	0.750949	dsGFP	dsRel1/Rel2	dsGFP	dsRel1/Rel2	dsGFP	dsRel1/Rel2	1.21997	0.673818	dsGFP	dsRel1/Rel2	0.937089	0.568371	dsGFP	dsRel1/Rel2
0.787281	0.439224	2.34807	0.692786	1.03781	0.931615	0.384801	0.14997	0.704356	0.087914	0.321089	0.164828	0.976208	0.706151	0.941174	0.392981	0.800932	0.392224	0.790103	0.45066	0.981418	0.811804	0.945376	0.913173	1.07209	0.715364	1.07243	4.37984
1.00646	0.423228	0.363398	0.075321	1.29347	0.364343	1.24386	0.549894	1.54895	0.266399	1.87551	0.827994	1.22223	0.675985	0.909114	0.221064	1.37531	0.163771	1.94546	0.574394	0.890259	0.45422	1.071	0.888203	0.819704	0.658399	0.473317	2.44677
1.11393	0.389542	0.381469	0.425676	0.907292	0.350782	1.05452	0.08916	0.927216	0.057564	1.25956	0.108242			0.94772	0.540562	0.768305	0.650559	1.23124	0.414692	0.984336	0.465993	1.09351	0.528128	1.07294	0.884115	0.763595	6.5472
0.897626	0.615814	0.909404	0.714117	0.810625	0.315868	0.637068	0.402174	0.72683	0.097915	0.624962	0.313132			1.32183	0.157403	1.17263	0.0780069	1.02109	0.323113			0.945376	0.932361	0.893751	0.701217	1.18993	4.26008
1.21263	0.49213	0.666664	0.344762	1.03172	0.349645	1.43162	0.460302	0.997653	0.188851	1.47273	0.559899			0.647312	0.26656	0.376247	0.179213	0.801132	0.619902			0.806061	0.687276			0.305846	9.78709
1.13656	0.383158	0.490089	0.427485	1.08859	0.233873	0.768988	0.351759	0.875103	0.150944	0.815232	0.404045			0.733329	0.427067	0.594501	0.812113	0.901321	0.414692			0.971955	0.69687			0.973248	0.835597
0.859364	0.379077	2.89782	0.154413	1.08532	0.226916	1.78506	0.360658	1.11237	0.158281	1.18246	0.303854			1.51838	0.225709	2.04167	0.167212	0.456951	0.45066			0.945376	0.706598			1.82878	1.0431
1.08488	0.429381	0.297971	0.471445	0.985328	0.320349	1.16977	0.278558	1.19276	0.215118	1.08157	0.465065			0.981142	0.215019	0.870401	0.236474	0.852701	0.420481			1.2825	0.875974			1.13358	9.32355
1.00958	0.478904	1.1238	0.189384	0.778245	0.154772	0.833813	0.158687	0.870649	0.068012	0.827476	0.213836				0.698598		0.721841		0.336835			0.938846	0.925921			1.0359	0.841409
0.891686	0.344041	0.521327	0.322695	0.9816	0.243499	0.690502	0.228346	1.04412	0.120041	0.539415	0.301309												0.682528			1.22339
Replicate 2														Replicate2				Replicate 2				Replicate 2				Replicate 2
Pgrp-lc		Pgrp-s1		Per1		Cec3		Gam		Def				Rel1		Rel2		Per1				Per1				16s Rrna
dsGFP	dsLC/S1	dsGFP	dsLC/S1	dsGFP	dsLC/S1	dsGFP	dsLC/S1	dsGFP	dsLC/S1	dsGFP	dsLC/S1			dsGFP	dsRel1/Rel2	dsGFP	dsRel1/Rel2	dsGFP	dsRel1/Rel2			dsGFP	dsRel1/Rel2			dsGFP	dsRel1/Rel2
0.872626	0.419784	0.529309	0.0778604	0.766776	0.726688	1.85754	0.406782	1.46174	0.416412	1.92695	0.348155			0.603477	0.503956	0.882572	0.489638	1.5107	0.635172			1.07893	0.418928			0.246291	6.26988
0.921376	0.480168	0.524852	0.30395	1.25233	0.585756	0.774511	0.554664	1.01235	0.430288	0.789405	0.616549			0.871378	0.0928709	0.594517	0.0683827	0.843945	0.270785			1.32523	0.452904			0.535307	2.54636
0.849264	0.495128	1.23362	0.149686	1.14246	0.523415	0.916213	0.834782	1.032	0.402108	0.856741	0.989028			0.824374	0.43268	0.570296	0.47625	0.671389	0.484719			0.80979	0.573159			2.78647	1.13166
0.947964	0.526141	2.5462	0.37118	0.991464	0.677169	0.6067	0.739354	0.727931	0.376964	0.624203	0.702058			0.547667	0.599308	0.386833	0.506904	0.719577	0.580441			0.878124	0.302661			0.60644	1.18792
1.27058	0.484381	0.697923	0.0773385	0.951227	0.655288	0.792349	0.536317	0.924274	0.412909	0.859412	0.439203			0.97358	0.78533	0.747316	0.68767	0.989808	0.734697			1.01226	0.761953			0.869608	3.13494
1.2529	0.4749	2.09511	0.365674	1.25762	0.534045	0.964299	0.331797	0.821961	0.211179	0.965032	0.227106			0.78533	0.285462	0.456847	0.279281	0.949487	0.60091			0.68369	0.772826			0.811373	1.52461
0.90509	0.392539	0.473469	0.457003	0.794685	0.530235	1.28481	0.795627	1.00068	0.498912	1.07219	1.01089			1.61482	0.664975	2.15814	0.42922	1.26157	0.498346			0.719604	0.866788			0.56192	1.18792
0.826364	0.37287	0.43022	0.0975456	0.960212	0.416086	1.13283	0.406143	1.25341	0.242718	1.29244	0.427172			1.77938	0.454191	2.20348	0.307739	1.05352	0.377676			1.31841	1.03339			2.03981	9.90692
1.1017	0.584387	0.885256	0.276179	0.74205	0.743066	1.01895	0.644115	0.758368	0.477861	1.00069	0.735898											1.17108	0.482949			0.542779
1.05213	0.381528	0.584039		1.14118	0.453589	0.651807	0.364805	1.00728	0.19112	0.612936	0.336417											1.00289	0.899125
		日期
		20240618
		20240611
		20210704
		20240526
		20240423

## Sheet: Fig 5
Fig 5B						Fig 5D
FL/RL						FL/RL
GL3-1589	GL3-689	GL3-489	GL3-289	GL3-229	GL3-NC	GL3-489	GL3-M1	GL3-M2	GL3-M3	GL3-M4	GL3-NC
3.17472	2.30723	2.17459	2.11668	1.43886	0.941731	1.59173	1.11604	1.82026	1.59482	1.49873	0.942371
2.92304	2.33559	2.3487	2.16451	1.35652	1.10466	1.53107	1.2287	1.56865	1.45814	1.66861	1.03375
1.93067	1.56576	1.90055	1.88052	1.39284	0.890402	1.54535	0.927684	1.32542	1.25934	1.38944	1.02388

## Sheet: Fig 6
Fig 6A				Fig 6B				Fig 6C				Fig 6D
Replicate 1				Replicate 1				Replicate 1				Replicate 1
Pgrp-S1		Per1		Rel1		Per1		LC		Per1		Rel2		Per1
dsGFP	dsS1	dsGFP	dsS1	dsGFP	dsRel1	dsGFP	dsRel1	dsGFP	dsLC	dsGFP	dsLC	dsGFP	dsRel2	dsGFP	dsRel2
0.499174	0.160249	1.02512	0.697686	0.83035	0.472857	0.692004	1.44394	0.914125	0.390459	1.02512	0.408815	0.799711	0.212073	0.692004	0.262073
0.864375	0.040478	0.916352	0.732455	0.790458	0.334379	1.17329	1.18565	0.988273	0.361581	0.916352	0.491886	0.629332	0.182523	1.17329	0.236721
0.425759	0.199449	0.883455	1.03688	1.02355	0.40175	1.73022	0.859574	0.798213	0.45978	0.883455	0.591121	1.2911	0.297733	1.73022	0.269947
1.46932	0.23552	1.33432	0.726955	1.0126	0.353655	0.81472	1.10402	1.26042	0.406523	1.33432	0.778733	0.767027	0.154631	0.81472	0.133334
1.63673	0.381159	0.895684	0.745326	0.811286	0.233897	1.09719	0.927084	1.12889	0.38703	0.895684	0.80986	1.27422	0.165312	1.09719	0.131701
1.47035	0.577475	0.623235	1.06039	0.777392	0.33333	0.580609	0.703969	1.31233	0.544562	0.623235	0.617085	0.86775	0.160327	0.580609	0.151531
0.890717	0.174476	0.98389	0.96593	0.857286	0.342628	0.883543	0.882379	0.657676	0.450304	0.98389	0.749551	0.686846	0.147236	0.883543	0.219943
0.30183	0.187876	0.985179	0.807843	1.4773	0.4551	1.19354	1.05427	1.04533	0.3652	0.985179	0.611542	1.21198	0.215807	1.19354	0.331127
0.820233	0.186808	1.39462	0.617339	1.37211	0.49624	0.891494	0.715644	0.928605	0.523067	1.39462	0.758884	1.15592	0.279122	0.891494	0.254427
1.62151		0.95815	1.1286	1.04767	0.841495	0.94339	0.576243	0.966138	0.510949	0.95815	0.710735	1.31613	0.432426	0.94339	0.129692
Replicate 2				Replicate 2				Replicate 2				Replicate 2
Pgrp-S1		Per1		Rel1		Per1		LC		Per1		Rel2		Per1
dsGFP	dsS1	dsGFP	dsS1	dsGFP	dsRel1	dsGFP	dsRel1	dsGFP	dsLC	dsGFP	dsLC	dsGFP	dsRel2	dsGFP	dsRel2
2.17293	0.255844	0.939878	1.03148	0.679824	0.362459	1.00041	0.981074	1.23842	0.353564	0.939878	0.532637	1.18244	0.323499	1.00041	0.300519
0.711645	0.422113	1.13342	0.956636	1.14834	0.551074	0.872916	1.27185	1.46471	0.330577	1.13342	0.502896	1.43637	0.584417	0.872916	0.363973
0.480489	0.386062	0.969876	1.17446	1.03878	0.345908	0.76484	0.568797	0.907173	0.254163	0.969876	0.429421	1.02071	0.564555	0.76484	0.390462
2.05468	0.220875	1.23337	0.94741	1.13061	0.4465	1.04231	0.842655	0.949518	0.359763	1.23337	0.461207	1.03293	0.548851	1.04231	0.518299
1.28045	0.258072	0.970394	0.908028	0.829866	0.479849	0.973016	0.604689	1.03658	0.218333	0.970394	0.464383	0.88614	0.331202	0.973016	0.44579
0.800928	0.202952	0.913527	0.97066	0.973041	0.543493	0.622692	1.07123	0.925222	0.293811	0.913527	0.53383	0.879683	0.46563	0.622692	0.429697
0.450483	0.435997	0.914585	0.940428	1.33665	0.390742	1.7938	0.794086	0.757899	0.243657	0.914585	0.457341	1.5173	0.411184	1.7938	0.276678
0.790315	0.397528	1.1104	0.960623	1.12272	0.358934	0.815705	0.754029	1.05475	0.233715	1.1104	0.416794	0.69632	0.333833	0.815705	0.372483
0.804168	0.381794	0.859119	0.857282	0.916168	0.404881	0.972658	0.593062	0.804432	0.276183	0.859119	0.384562	0.811641		0.972658
0.453936	0.361659	0.955433	0.772855	0.824008	0.514713	1.14165	0.802003	0.861308	0.400089	0.955433	0.636593	0.536471		1.14165

## Sheet: S1 Fig
S1A Fig		S1B Fig
16S Rrna		CFU
Normal	Abx	Normal	Abx
2.22137	0.0390887	31550	35
0.308875	0.126117	19930	15
1.20851	0.0657684	14295	10
0.544539	0.040317	5085	5
1.81172	0.0315606	12550	10
0.0823037	0.0324415	11185	10
1.70401	0.0650655	8340	615
0.870798	0.0458288	7990	10
0.387299	0.066306	9400	85
0.860572	0.275447	7905	5

## Sheet: S2 Fig
S2 Fig
Per1
Abx+Mutanolysin	LPS	LPS+Mutanolysin
1.28067	1.82412	2.40166
0.78043	1.15612	2.09632
0.817885	1.73068	0.206638
0.848799	2.17065	1.04792
1.50219	2.10339	2.17417
1.02867	1.16193	1.73171
0.566955	1.61343	1.62554
1.08384	1.61051	2.41667
1.19315	1.71302	1.85292
0.897405	1.58512	1.37114

## Sheet: S3 Fig
S3A Fig			S3B Fig
Per14			Fibrinogen
Normal	Abx	PGNs+LPS	Normal	Abx	PGNs+LPS
1.20993	0.961631	0.804863	0.655292	0.173399	0.745921
0.712611	0.958524	1.05989	0.359892	0.216569	0.896613
0.67909	0.396362	0.81421	0.677705	0.154745	1.09469
0.951557	0.56179	0.871291	0.475129	0.213326	0.999692
0.989175	0.450217	0.985878	1.23081	0.112893	1.27456
0.843812	0.677027	0.72618	1.05965	0.365658	3.05639
1.34082	0.437351	0.967492	1.47063	0.344721	1.14943
0.93194	0.758018	1.08412	0.908541	0.2007	2.83009
1.05139	0.660482	0.802204	1.85987	0.572515	0.50221
1.28967	0.767318	0.854856	1.30249	0.197388	1.7432

## Sheet: S4 Fig
S4A Fig		S4B Fig		S4C Fig
Per14		Fibrinogen		16S rRNA
dsGFP	dsRel1/Rel2	dsGFP	dsRel1/Rel2	dsGFP	dsRel1/Rel2
0.791371	0.259075	0.395981	0.335806	0.520161	2.21252
1.67981	0.447987	2.48589	0.315362	1.09412	7.06907
1.13033	0.518206	0.482709	0.345286	0.242595	1.0474
0.753295	0.19618	0.610098	0.239387	1.64846	2.33193
0.52882	0.29833	0.777171	0.537589	1.25822	4.7983
0.810846	0.24245	0.540586	0.363676	1.83612	1.80634
1.25692	1.01222	1.81687	0.50477	1.3262	6.02146
1.04861	0.246659	0.890685	0.232505	0.0741423	0.479013
	0.213023		0.294068		0.846969
					2.20718
